# Supplementary material for: Effects of high-intensity interval training versus moderate-intensity continuous training on cardiorespiratory and exercise capacity in patients with coronary artery disease: A systematic review and meta-analysis
Source: PLoS One. 2025 Feb 20;20(2):e0314134. doi: 10.1371/journal.pone.0314134 (PMC11841918; doi:10.1371/journal.pone.0314134)
Supplement: S5 File — (XLSM) [file pone.0314134.s005.xlsm]

## Sheet: Intro
	Instructions for the assessment form					Instructions for the summary					Instructions for the figure					Instructions for generating a print view					Instructions for the discrepancy check

## Sheet: Results
Basic information													Domain 1. Randomization process										Domain 2. Deviations from intended interventions																		Domain 3. Mising outcome data
Time	Unique ID	Assessor	Study ID	Reference	Experimental	Comparator	Outcome	Results	Aim	Effect of adhering to intervention?	Weight	Sources	1.1	1.2	Note for 1.1&1.2	1.3	Note for 1.3	1.0 Algorithm result	1.0 Assessor's Judgement	1.0 General note	1.0 Optional Question	1.0 Note for optional question	2.1	2.2	Note for 2.1&2.2	2.3	Note for 2.3	2.4	Note for 2.4	2.5	Note for 2.5	2.6	Note for 2.6	2.7	Note for 2.7	2.0 Algorithm result	2.0 Assessor's Judgement	2.0 General Notes	2.0 Optional Question	2.0 Note for optional question	3.1	Note for 3.1	3.2	Note for 3.2	3.3	Note for 3.3&3.4	3.4	Note for 3.4 (not use)	3.0 Algorithm result
2024/07/18 13.32	Ha-Yoon Choi2018	（gao/zhang）		DOI: 10.5535/arm.2018.42.1.145	HIIT	MICT	Pvo2 ;6MWT;	WMD	assignment to intervention (the 'intention-to-treat' effect)	NA	1	Journal article(s) with results of the trial	N	PY		N		Some concerns	Some concerns				N	PN		NA		NA		NA		Y		NA		Low	Low				Y		NA		NA		NA		Low
2024/07/18 13.32	A M Abdelhalem2018	(gao/zhang)		DOI： 10.1016/j.ehj.2018.07.008	HIIT	MICT	LVEF	WMD	assignment to intervention (the 'intention-to-treat' effect)	NA	1	Journal article(s) with results of the trial	Y	PY		N		Low	Low				N	N		NA		NA		NA		Y		NA		Low	Low				Y		NA		NA		NA		Low
2024/07/18 10.00	G. R. Aispuru-Lanche, M2023	(gao/zhang)		DOI: 10.31083/j.rcm2401020	HIIT	MICT	LVEF;LVEDV	WMD	assignment to intervention (the 'intention-to-treat' effect)	NA	1	Journal article(s) with results of the trial	Y	PY		N		Low	Low				N	N		NA		NA		NA		Y		NA		Low	Low				Y		NA		NA		NA		Low
2024/07/18 13.32	Gustavo G Cardozo 2015	(gaO/zhang)		DOI: 10.1155/2015/192479	HIIT	MICT	pVO2;HR;SBP;DBP	WMD	assignment to intervention (the 'intention-to-treat' effect)	NA	1	Journal article(s) with results of the trial	Y	PY		N		Low	Low				N	PN		NA		NA		NA		Y		NA		Low	Low				Y		NA		NA		NA		Low
2024/07/18 13.32	Katharine D Currie2015	(gao/zhang)		DOI： 10.1016/j.jsams.2014.09.013	HIIT	MICT	PVO2;HR;SBP;DBP	WMD	assignment to intervention (the 'intention-to-treat' effect)	NA	1	Journal article(s) with results of the trial	Y	PY		N		Low	Low				N	NI		N		NA		NA		Y		NA		Low	Low				Y		NA		NA		NA		Low
2024/07/18 13.33	Katharine D Currie2013	(gao/zhang)		DOI: 10.1249/MSS.0b013e31828bbbd4	HIIT	MICT	PVO2;HR;SBP;DBP	WMD	assignment to intervention (the 'intention-to-treat' effect)	NA	1	Journal article(s) with results of the trial	Y	PY		N		Low	Low				N	N		NA		NA		NA		Y		NA		Low	Low				Y		NA		NA		NA		Low
2024/07/18 11.07	Emily C Dunford2021	(gao/zhang)	NCT03235674	DOI: 10.3389/fspor.2021.630912	HIIT	MICT	PBO2;HR;SBP;DBP	WMD	assignment to intervention (the 'intention-to-treat' effect)	NA	1	Trial protocol	Y	PN		N		High	High				PY	NI		NI		NA		NA		Y		NA		Some concerns	Some concerns				Y		NA		NA		NA		Low
2024/07/18 12.34	Prisca Eser2022	(gao/zhang)	NCT02627586	DOI: 10.3389/fcvm.2022.869501	HIIT	MICT	PVO2;LVEF;LVEDV;SBP;DBP	MWD	assignment to intervention (the 'intention-to-treat' effect)	NA	1	Trial protocol	Y	Y		N		Low	Low				N	N		NA		NA		NA		Y		NA		Low	Low				Y		NA		NA		NA		Low
2024/07/18 13.22	Alireza Ghardashi-Afousi2018	(gao/zhang)	IRCT20150701223002N1	DOI: 10.22122/arya.v14i6.1781	HIIT	MICT	LVEF;LVEDV;HR;SBP;DBP	WMD	assignment to intervention (the 'intention-to-treat' effect)	NA	1	Trial protocol	Y	PY		N		Low	Low				N	N		NA		NA		NA		Y		NA		Low	Low				Y		NA		NA		NA		Low
2024/07/18 13.25	Catarina Gonçalves 2023	(gao/zhang)	NCT03538119	DOI: 10.1155/2023/6297302	HIIT	MICT	PVO2	WMD	assignment to intervention (the 'intention-to-treat' effect)	NA	1	Journal article(s) with results of the trial	Y	Y		N		Low	Low				N	N		NA		NA		NA		Y		NA		Low	Low				Y		NA		NA		NA		Low
2024/07/18 18.42	Gordon McGregor2023	(gao/zhang)	NCT02784873	DOI: 10.1093/eurjpc/zwad039	HIIT	MICT	PVO2;SBP;DBP	WMD	assignment to intervention (the 'intention-to-treat' effect)	NA	1		Y	Y		N		Low	Low				N	N		NA		NA		NA		Y		NA		Low	Low				Y		NA		NA		NA		Low
2024/07/18 13.41	Jennifer L Reed2022	(gao/zhang)	NCT02765568	DOI: 10.1016/j.pcad.2021.07.002	HIIT	MICT	PVO2;6WMT;SBP;DBP	WMD	assignment to intervention (the 'intention-to-treat' effect)	NA	1	Trial protocol	Y	Y		N		Low	Low				N	N		NA		NA		NA		Y		NA		Low	Low				Y		NA		NA		NA		Low
2024/07/18 13.52	Jenna L Taylor2020	(gao/zhanga)	ACTRN12615001292561	DOI: 10.1001/jamacardio.2020.3511	HIIT	MICT	PVO2;HR;SBP;DBP	WMD	assignment to intervention (the 'intention-to-treat' effect)	NA	1	Trial protocol	Y	Y		N		Low	Low				N	N		NA		NA		NA		Y		NA		Low	Low				Y		NA		NA		NA		Low
2024/07/18 13.51	Tasuku Terada2022	(gao/zhang)	NCT02765568	DOI: 10.1016/j.cjca.2022.03.017	HIIT	MICT	6MWT;SBP;DBP	WMD	assignment to intervention (the 'intention-to-treat' effect)	NA	1	Trial protocol	Y	Y		N		Low	Low				N	N		NA		NA		NA		Y		NA		Low	Low				Y		NA		NA		NA		Low
2024/07/18 13.58	K. V. Jaureguizar2019	(gao/zhang)	(NCT02168712	DOI: 10.5603/CJ.a2018.0052	HIIT	MICT	PVO2;HR	WMD	assignment to intervention (the 'intention-to-treat' effect)	NA	1	Trial protocol	Y	NI		N		Some concerns	Some concerns				Y	NI		NI		NA		NA		Y		NA		Some concerns	Some concerns				Y		NA		NA		NA		Low
2024/07/18 18.53	Hazal Yakut 2022	(gao/zhang)		DOI: 10.1007/s11845-021-02867-x	HIIT	MICT	6MWT;SBP;DBP	WMD	assignment to intervention (the 'intention-to-treat' effect)	NA	1		Y	Y		N		Low	Low				N	N		NA		NA		NA		Y		NA		Low	Low				Y		NA		NA		NA		Low
2024/07/18 14.06	Ismail Okur2022	(gao/zhang)	NCT04048057	DOI: 10.1097/mrr.0000000000000524	HIIT	MICT	PVO2;6MWT	WMD	assignment to intervention (the 'intention-to-treat' effect)	NA	1	Trial protocol	Y	Y		N		Low	Low				N	PN		NA		NA		NA		Y		NA		Low	Low				Y		NA		NA		NA		Low
2024/07/18 14.11	Chul Kim 2015	(gao/zhang)		DOI: 10.1097/PHM.0000000000000290	HIIT	MICT	PVO2;HR	WMD	assignment to intervention (the 'intention-to-treat' effect)	NA	1	Journal article(s) with results of the trial	Y	NI		N		Some concerns	Some concerns				N	NI		NI		NA		NA		Y		NA		Some concerns	Some concerns				Y		NA		NA		NA		Low
2024/07/18 18.31	Lukas-Daniel Trachsel2019	（gao/zhang）	NCT02048696	DOI: 10.1002/clc.23277	HIIT	MICT	PVO2;HR	WMD	assignment to intervention (the 'intention-to-treat' effect)	NA	1	Trial protocol	Y	N		N		High	High				PY	N		NI		NA		NA		Y		NA		Some concerns	Some concerns				Y		NA		NA		NA		Low
2024/07/18 18.36	Steven J Keteyian2014	(gao/zhang)		DOI: 10.1097/HCR.0000000000000049	HIIT	MICT	PVO2	WMD	assignment to intervention (the 'intention-to-treat' effect)	NA	1	Journal article(s) with results of the trial	Y	Y		N		Low	Low				N	N		NA		NA		NA		Y		NA		Low	Low				Y		NA		NA		NA		Low
2024/07/18 18.41	Hoon Nam2024	(gao/zhang)	KCT0007134	DOI: 10.23736/S1973-9087.23.08094-2	HIIT	MICT	PVO2;HR	WMD	assignment to intervention (the 'intention-to-treat' effect)	NA	1	Journal article(s) with results of the trial	Y	Y		N		Low	Low				N	N		NA		NA		NA		Y		NA		Low	Low				Y		NA		NA		NA		Low
[truncated: 35 more columns]

## Sheet: Summary
Unique ID	Reviewer	Study ID	Reference	Experimental	Comparator	Outcome	Result	Aim	Effect of adhering to intervention?	Weight	Randomization process	Deviations from intended interventions	Mising outcome data	Measurement of the outcome	Selection of the reported result	Overall Bias					Randomization process	Deviations from intended interventions	Mising outcome data	Measurement of the outcome	Selection of the reported result	Overall Bias
Ha-Yoon Choi2018	（gao/zhang）		DOI: 10.5535/arm.2018.42.1.145	HIIT	MICT	Pvo2 ;6MWT;	WMD	assignment to intervention (the 'intention-to-treat' effect)	NA	1	Some concerns	Low	Low	Low	Some concerns	Some concerns				Assignment to intervention (the 'intention-to-treat' effect)
A M Abdelhalem2018	(gao/zhang)		DOI： 10.1016/j.ehj.2018.07.008	HIIT	MICT	LVEF	WMD	assignment to intervention (the 'intention-to-treat' effect)	NA	1	Low	Low	Low	High	Some concerns	High				Total number of study = 21
G. R. Aispuru-Lanche, M2023	(gao/zhang)		DOI: 10.31083/j.rcm2401020	HIIT	MICT	LVEF;LVEDV	WMD	assignment to intervention (the 'intention-to-treat' effect)	NA	1	Low	Low	Low	Some concerns	Low	Some concerns				Low risk	76.2	81	100	47.6	57.1	23.8
Gustavo G Cardozo 2015	(gaO/zhang)		DOI: 10.1155/2015/192479	HIIT	MICT	pVO2;HR;SBP;DBP	WMD	assignment to intervention (the 'intention-to-treat' effect)	NA	1	Low	Low	Low	Some concerns	Some concerns	Some concerns				Some concerns	14.3	19	0	47.6	42.9	57.1
Katharine D Currie2015	(gao/zhang)		DOI： 10.1016/j.jsams.2014.09.013	HIIT	MICT	PVO2;HR;SBP;DBP	WMD	assignment to intervention (the 'intention-to-treat' effect)	NA	1	Low	Low	Low	Some concerns	Some concerns	Some concerns				High risk	9.5	0	0	4.8	0	14.3
Katharine D Currie2013	(gao/zhang)		DOI: 10.1249/MSS.0b013e31828bbbd4	HIIT	MICT	PVO2;HR;SBP;DBP	WMD	assignment to intervention (the 'intention-to-treat' effect)	NA	1	Low	Low	Low	Some concerns	Some concerns	Some concerns				Adhering to intervention (the 'per-protocol' effect)
Emily C Dunford2021	(gao/zhang)	NCT03235674	DOI: 10.3389/fspor.2021.630912	HIIT	MICT	PBO2;HR;SBP;DBP	WMD	assignment to intervention (the 'intention-to-treat' effect)	NA	1	High	Some concerns	Low	Some concerns	Low	High				Total number of study = 0
Prisca Eser2022	(gao/zhang)	NCT02627586	DOI: 10.3389/fcvm.2022.869501	HIIT	MICT	PVO2;LVEF;LVEDV;SBP;DBP	MWD	assignment to intervention (the 'intention-to-treat' effect)	NA	1	Low	Low	Low	Low	Low					Low risk
Alireza Ghardashi-Afousi2018	(gao/zhang)	IRCT20150701223002N1	DOI: 10.22122/arya.v14i6.1781	HIIT	MICT	LVEF;LVEDV;HR;SBP;DBP	WMD	assignment to intervention (the 'intention-to-treat' effect)	NA	1	Low	Low	Low	Low	Low	Low				Some concerns
Catarina Gonçalves 2023	(gao/zhang)	NCT03538119	DOI: 10.1155/2023/6297302	HIIT	MICT	PVO2	WMD	assignment to intervention (the 'intention-to-treat' effect)	NA	1	Low	Low	Low	Low	Low	Low				High risk
Gordon McGregor2023	(gao/zhang)	NCT02784873	DOI: 10.1093/eurjpc/zwad039	HIIT	MICT	PVO2;SBP;DBP	WMD	assignment to intervention (the 'intention-to-treat' effect)	NA	1	Low	Low	Low	Low	Low	Low
Jennifer L Reed2022	(gao/zhang)	NCT02765568	DOI: 10.1016/j.pcad.2021.07.002	HIIT	MICT	PVO2;6WMT;SBP;DBP	WMD	assignment to intervention (the 'intention-to-treat' effect)	NA	1	Low	Low	Low	Low	Low	Low
Jenna L Taylor2020	(gao/zhanga)	ACTRN12615001292561	DOI: 10.1001/jamacardio.2020.3511	HIIT	MICT	PVO2;HR;SBP;DBP	WMD	assignment to intervention (the 'intention-to-treat' effect)	NA	1	Low	Low	Low	Low	Low	Low
Tasuku Terada2022	(gao/zhang)	NCT02765568	DOI: 10.1016/j.cjca.2022.03.017	HIIT	MICT	6MWT;SBP;DBP	WMD	assignment to intervention (the 'intention-to-treat' effect)	NA	1	Low	Low	Low	Low	Some concerns	Some concerns
K. V. Jaureguizar2019	(gao/zhang)	(NCT02168712	DOI: 10.5603/CJ.a2018.0052	HIIT	MICT	PVO2;HR	WMD	assignment to intervention (the 'intention-to-treat' effect)	NA	1	Some concerns	Some concerns	Low	Low	Low	Some concerns
Hazal Yakut 2022	(gao/zhang)		DOI: 10.1007/s11845-021-02867-x	HIIT	MICT	6MWT;SBP;DBP	WMD	assignment to intervention (the 'intention-to-treat' effect)	NA	1	Low	Low	Low	Some concerns	Low	Some concerns
Ismail Okur2022	(gao/zhang)	NCT04048057	DOI: 10.1097/mrr.0000000000000524	HIIT	MICT	PVO2;6MWT	WMD	assignment to intervention (the 'intention-to-treat' effect)	NA	1	Low	Low	Low	Some concerns	Low	Some concerns
Chul Kim 2015	(gao/zhang)		DOI: 10.1097/PHM.0000000000000290	HIIT	MICT	PVO2;HR	WMD	assignment to intervention (the 'intention-to-treat' effect)	NA	1	Some concerns	Some concerns	Low	Some concerns	Some concerns	Some concerns
Lukas-Daniel Trachsel2019	（gao/zhang）	NCT02048696	DOI: 10.1002/clc.23277	HIIT	MICT	PVO2;HR	WMD	assignment to intervention (the 'intention-to-treat' effect)	NA	1	High	Some concerns	Low	Low	Low	High
Steven J Keteyian2014	(gao/zhang)		DOI: 10.1097/HCR.0000000000000049	HIIT	MICT	PVO2	WMD	assignment to intervention (the 'intention-to-treat' effect)	NA	1	Low	Low	Low	Some concerns	Some concerns	Some concerns
Hoon Nam2024	(gao/zhang)	KCT0007134	DOI: 10.23736/S1973-9087.23.08094-2	HIIT	MICT	PVO2;HR	WMD	assignment to intervention (the 'intention-to-treat' effect)	NA	1	Low	Low	Low	Some concerns	Some concerns	Some concerns

## Sheet: Figures
Unique ID	Randomization process	Deviations from intended interventions	Missing outcome data	Measurement of the outcome	Selection of the reported result	Overall			Studies with pre-protocol	Unique ID	Study ID	Experimental	Comparator	Outcome	Weight	Randomization process	Deviations from intended interventions	Missing outcome data	Measurement of the outcome	Selection of the reported result	Overall
Ha-Yoon Choi2018
A M Abdelhalem2018
G. R. Aispuru-Lanche, M2023
Gustavo G Cardozo 2015
Katharine D Currie2015
Katharine D Currie2013
Emily C Dunford2021
Prisca Eser2022
Alireza Ghardashi-Afousi2018
Catarina Gonçalves 2023
Gordon McGregor2023
Jennifer L Reed2022
Jenna L Taylor2020
Tasuku Terada2022
K. V. Jaureguizar2019
Hazal Yakut 2022
Ismail Okur2022
Chul Kim 2015
Lukas-Daniel Trachsel2019
Steven J Keteyian2014
Hoon Nam2024

## Sheet: Print_format (PP)
Unique ID		Study ID		Assessor
Ref or Label		Aim	adhering to intervention (the 'per-protocol' effect)	The effect of adhering to intervention…
Experimental		Comparator		Source
Outcome		Results		Weight
Domain	Signalling question			Response	Comments
Bias arising from the randomization process	1.1 Was the allocation sequence random?
	1.2 Was the allocation sequence concealed until participants were enrolled and assigned to interventions?
	1.3 Did baseline differences between intervention groups suggest a problem with the randomization process?
	Risk of bias judgement
Bias due to deviations from intended interventions	2.1 Were participants aware of their assigned intervention during the trial?
	2.2 Were carers and people delivering the interventions aware of participants' assigned intervention during the trial?
	2.3. [If applicable:] If Y/PY/NI to 2.1 or 2.2: Were important non-protocol interventions balanced across intervention groups?
	2.4. [If applicable:] Were there failures in implementing the intervention that could have affected the outcome?
	2.5. [If applicable:] Was there non-adherence to the assigned intervention regimen that could have affected participants’ outcomes?
	2.6. If N/PN/NI to 2.3, or Y/PY/NI to 2.4 or 2.5: Was an appropriate analysis used to estimate the effect of adhering to the intervention?
	Risk of bias judgement
Bias due to missing outcome data	3.1 Were data for this outcome available for all, or nearly all, participants randomized?
	3.2 If N/PN/NI to 3.1: Is there evidence that result was not biased by missing outcome data?
	3.3 If N/PN to 3.2: Could missingness in the outcome depend on its true value?
	3.4 If Y/PY/NI to 3.3: Is it likely that missingness in the outcome depended on its true value?
	Risk of bias judgement
Bias in measurement of the outcome	4.1 Was the method of measuring the outcome inappropriate?
	4.2 Could measurement or ascertainment of the outcome have differed between intervention groups?
	4.3 Were outcome assessors aware of the intervention received by study participants?
	4.4 If Y/PY/NI to 4.3: Could assessment of the outcome have been influenced by knowledge of intervention received?
	4.5 If Y/PY/NI to 4.4: Is it likely that assessment of the outcome was influenced by knowledge of intervention received?
	Risk of bias judgement
Bias in selection of the reported result	5.1 Were the data that produced this result analysed in accordance with a pre-specified analysis plan that was finalized before unblinded outcome data were available for analysis?
	5.2 ... multiple eligible outcome measurements (e.g. scales, definitions, time points) within the outcome domain?
	5.3 ... multiple eligible analyses of the data?
	Risk of bias judgement
Overall bias	Risk of bias judgement

## Sheet: Print_format (ITT)
Unique ID		Study ID		Assessor
Ref or Label		Aim	assignment to intervention (the 'intention-to-treat' effect)
Experimental		Comparator		Source
Outcome		Results		Weight
Domain	Signalling question			Response	Comments
Bias arising from the randomization process	1.1 Was the allocation sequence random?
	1.2 Was the allocation sequence concealed until participants were enrolled and assigned to interventions?
	1.3 Did baseline differences between intervention groups suggest a problem with the randomization process?
	Risk of bias judgement
Bias due to deviations from intended interventions	2.1.Were participants aware of their assigned intervention during the trial?
	2.2.Were carers and people delivering the interventions aware of participants' assigned intervention during the trial?
	2.3. If Y/PY/NI to 2.1 or 2.2: Were there deviations from the intended intervention that arose because of the experimental context?
	2.4 If Y/PY to 2.3: Were these deviations likely to have affected the outcome?
	2.5. If Y/PY/NI to 2.4: Were these deviations from intended intervention balanced between groups?
	2.6 Was an appropriate analysis used to estimate the effect of assignment to intervention?
	2.7 If N/PN/NI to 2.6: Was there potential for a substantial impact (on the result) of the failure to analyse participants in the group to which they were randomized?
	Risk of bias judgement
Bias due to missing outcome data	3.1 Were data for this outcome available for all, or nearly all, participants randomized?
	3.2 If N/PN/NI to 3.1: Is there evidence that result was not biased by missing outcome data?
	3.3 If N/PN to 3.2: Could missingness in the outcome depend on its true value?
	3.4 If Y/PY/NI to 3.3: Is it likely that missingness in the outcome depended on its true value?
	Risk of bias judgement
Bias in measurement of the outcome	4.1 Was the method of measuring the outcome inappropriate?
	4.2 Could measurement or ascertainment of the outcome have differed between intervention groups?
	4.3 Were outcome assessors aware of the intervention received by study participants?
	4.4 If Y/PY/NI to 4.3: Could assessment of the outcome have been influenced by knowledge of intervention received?
	4.5 If Y/PY/NI to 4.4: Is it likely that assessment of the outcome was influenced by knowledge of intervention received?
	Risk of bias judgement
Bias in selection of the reported result	5.1 Were the data that produced this result analysed in accordance with a pre-specified analysis plan that was finalized before unblinded outcome data were available for analysis?
	5.2 ... multiple eligible outcome measurements (e.g. scales, definitions, time points) within the outcome domain?
	5.3 ... multiple eligible analyses of the data?
	Risk of bias judgement
Overall bias	Risk of bias judgement

## Sheet: Function Tab
	Journal article(s) with results of the trial	NA	Yes		1.1 Was the allocation sequence random?		2.1 Were participants aware of their assigned intervention during the trial?	2.1 Were participants aware of their assigned intervention during the trial?		3.1 Were data for this outcome available for all, or nearly all, participants randomized?	Individually Randomized, Parallel Group Trials	4.1 Was the method of measuring the outcome inappropriate?	assignment to intervention (the 'intention-to-treat' effect)	5.1 Were the data that produced this result analysed in accordance with a pre-specified analysis plan that was finalized before unblinded outcome data were available for analysis?				occurance of non-protocol interventions
NA	Trial protocol	Favours experimental	No (Please include reasons in the note)	Y	1.2 Was the allocation sequence concealed until participants were enrolled and assigned to interventions?	Low	2.2 Were carers and people delivering the interventions aware of participants' assigned intervention during the trial?	2.2 Were carers and people delivering the interventions aware of participants' assigned intervention during the trial?		3.2 If N/PN/NI to 3.1: Is there evidence that the result was not biased by missing outcome data?		4.2 Could measurement or ascertainment of the outcome have differed between intervention groups?	adhering to intervention (the 'per-protocol' effect)	5.2 ... multiple eligible outcome measurements (e.g. scales, definitions, time points) within the outcome domain?				failures in implementing the intervention that could have affected the outcome
Y	Statistical analysis plan (SAP)	Favours comparator		PY	1.3 Did baseline differences between intervention groups suggest a problem with the randomization process?	High	2.3 [if applicable:] If Y/PY/NI to 2.1 or 2.2: Were important non- protocol interventions balanced across intervention groups?	2.3 If Y/PY/NI to 2.1 or 2.2: Were there deviations from the intended intervention that arose because of the experimental context?		3.3 If N/PN to 3.2: Could missingness in the outcome depend on its true value?		4.3 If N/PN/NI to 4.1 and 4.2: Were outcome assessors aware of the intervention received by study participants?		5.3 ... multiple eligible analyses of the data?				non-adherence to their assigned intervention by trial participants
PY	Non-commercial trial registry record (e.g. ClinicalTrials.gov record)	Towards null		PN		Some concerns	2.4 [if applicable:] Were there failures in implementing the intervention that could have affected the outcome?	2.4 If Y/PY to 2.3: Were these deviations likely to have affected the outcome?		3.4 If Y/PY/NI to 3.3: Is it likely that missingness in the outcome depended on its true value?		4.4 If Y/PY/NI to 4.3: Could assessment of the outcome have been influenced by knowledge of intervention received?
PN	Company-owned trial registry record (e.g. GSK Clinical Study Register record)	Away from null		N			2.5 [if applicable:] Was there non-adherence to the assigned intervention regimen that could have affected participants’ outcomes?	2.5. If Y/PY/NI to 2.4: Were these deviations from intended intervention balanced between groups?				4.5 If Y/PY/NI to 4.4: Is it likely that assessment of the outcome was influenced by knowledge of intervention received?
N	“Grey literature” (e.g. unpublished thesis)	Unpredictable		NI			2.6 If N/PN/NI to 2.3, or Y/PY/NI to 2.4 or 2.5: Was an appropriate analysis used to estimate the effect of adhering to the intervention?	2.6 Was an appropriate analysis used to estimate the effect of assignment to intervention?
NI	Conference abstract(s) about the trial							2.7 If N/PN/NI to 2.6: Was there potential for a substantial impact (on the result) of the failure to analyse participants in the group to which they were randomized?
	Regulatory document (e.g. Clinical Study Report, Drug Approval Package)
	Research ethics application
	Grant database summary (e.g. NIH RePORTER, UKRI Gateway to Research)
	Personal communication with trialist
	Personal communication with the sponsor
